# Supplementary material for: Development of Apoptotic-Cell-Inspired Antibody–Drug Conjugate for Effective Immune Modulation
Source: Int J Mol Sci. 2023 Nov 7;24(22):16036. doi: 10.3390/ijms242216036 (PMC10671176; doi:10.3390/ijms242216036)
Supplement: Supplementary file 1 [file ijms-24-16036-s001.zip]

Archive with 1 entries (1 files):
- ijms-2633748-supplementary.pdf
